# Supplementary material for: The Crohn’s disease polymorphism, ATG16L1 T300A, alters the gut microbiota and enhances the local Th1/Th17 response
Source: eLife. 2019 Jan 22;8:e39982. doi: 10.7554/eLife.39982 (PMC6342529; doi:10.7554/eLife.39982)
Supplement: Figure 2—source data 1. [file elife-39982-fig2-data1.xlsx]

## Sheet: Sheet1
	WT			T300A
DAY	MEAN	SD	N	MEAN	SD	N
0	100	0	12	100	0	15
1	102.281	0.369333	12	101.297	0.289791	15
2	102.475	0.364388	12	102.561	0.419864	15
3	102.16	0.230885	12	102.848	0.542325	15
4	100.418	0.329604	12	101.495	0.412911	15
5	97.661	0.735666	12	98.6677	0.880376	15
6	95.8635	0.736054	12	96.4108	0.685244	15
7	92.5874	1.69075	12	92.2609	1.77237	15
8	91.3099	1.99516	12	87.5489	2.18325	15
9	91.6847	2.52875	12	85.0395	2.1247	15
10	93.3749	2.70527	12	86.1922	2.43326	15
11	95.4749	2.2504	12	87.8562	2.76509	15
12	98.525	1.62278	12	92.9741	2.33892	15
13	101.272	1.03725	12	96.3348	2.44062	15
