# Supplementary material for: The Crohn’s disease polymorphism, ATG16L1 T300A, alters the gut microbiota and enhances the local Th1/Th17 response
Source: eLife. 2019 Jan 22;8:e39982. doi: 10.7554/eLife.39982 (PMC6342529; doi:10.7554/eLife.39982)
Supplement: Figure 6—source data 1. [file elife-39982-fig6-data1.xlsx]

## Sheet: Sheet1
		WT							ATG16L1T300A
Colon LP + active CD stool	Th17	11.1	7.66	4.65	5.71	4.5	4.18		18	17.6	13.2	9.46	9	10.8
	Th1	3.33	1.47	0.81	1.26	0.85	2.49		3.9	3.32	3.14	2.76	3.87	2.95
	Treg	18.5	18.3	14.2	16.9	14	14.5		28	25.6	36.2	23.8	23.7	22.7
	Th2	24.2	24.1	20.5	25.1	7.95	10.9		11.3	17.7	13.8	11.2	10.1	6.48
		WT							ATG16L1T300A
Colon LP + active UC stool	Th17	17.2	16.2	11	11.9	14.1	9.31	13.9	26.2	20.1	11.1	8.51	9.33
	Th1	1.43	1.13	3.25	1.29	0.69	2.07	0.98	3.43	3.65	1.47	0.87	1.07
	Treg	24.8	18.1	18	25.3	20.6	23.6	28.4	42.1	31.7	20	19.3	19.3
	Th2	26.8	13.3	21.5	20.3	23.2	14.9	24.8	16.8	10.6	16.2	14.3	17
		WT							ATG16L1T300A
Ileum LP + active CD stool	Th17	4.79	3.52	2.86	3.22	8.05	6.56		16.7	16.1	13.8	12.7	18.9	7.44
	Th1	4.31	2.93	2.36	2.88	3.85	4.92		4.47	7.01	5.13	4.06	5.49	5.04
	Treg	16.2	15.6	15.4	14.7	17.2	15.2		37.6	28.1	26.3	19.6	23.7	14.6
	Th2	21	19.9	17.3	20.3	10.5	12.2		26.1	14.1	13.2	6.96	6.68	2.02
		WT							ATG16L1T300A
Ileum LP + active UC stool	Th17	18.9	19	16.9	17.3	17.5	15.9	14.8	31.4	21.2	16.5	13.8	17.7
	Th1	5.11	3.34	3.79	3.04	3.62	3.44	2.55	5.18	5.76	3.97	3.66	2.28
	Treg	20.3	15.5	16.2	13.8	16.3	20.6	17.3	30.1	21.4	19.1	17.2	20.7
	Th2	21.2	9.07	18.5	8.35	17.4	14.8	17.7	11.8	6.73	13.4	10.8	18.7
		WT							ATG16L1T300A
Colon LP + active CD stool	Conventional DCs	29.7	23.9	20.7	21	13.1	13.6		10.5	13.4	10.6	9.52	13.8	12.6
	Tolerogenic DCs	11	11.5	11.3	13.2	14	14		19.1	17.3	15.7	19.4	16.3	15
	Neutrophils	27.4	20.3	17.4	18.6	11.7	12		8.37	12.5	11.1	7.22	13.5	11.2
	Inflammatory Monocytes	3.35	1.11	1.39	0.94	0.75	0.69		0.3	0.27	0.24	0.17	0.41	0.25
		WT							ATG16L1T300A
Colon LP + active UC stool	Conventional DCs	16.4	12.6	8.84	8.46	13	8.53	9.29	14.3	8.86	14.2	8.56	9.55
	Tolerogenic DCs	12.9	14.7	14.5	17.4	16	16.4	16.4	14.2	17.1	14.1	16.4	14.3
	Neutrophils	15.3	11.5	10.5	8.54	12.2	13	6.69	11.8	9.16	14.1	6.94	8.06
	Inflammatory Monocytes	1.31	1.58	0.67	1.03	0.9	0.58	1.22	1.18	0.72	0.83	0.58	1.06
		WT							ATG16L1T300A
Ileum LP + active CD stool	Conventional DCs	23.5	11	7.32	10	17.9	17.5		15.2	13.3	13.8	8.3	12.2	8.31
	Tolerogenic DCs	3.38	3.71	7.25	5.03	4.27	4.97		4.8	5.99	5.7	15.4	5.75	6.46
	Neutrophils	29.9	17.3	7.49	12.3	18.2	19.2		21.8	18.7	17.6	6.28	14.5	7.66
	Inflammatory Monocytes	0.67	0.47	0.29	0.45	0.67	1.22		0.48	0.39	0.31	0.094	0.4	0.2
		WT							ATG16L1T300A
Ileum LP + active UC stool	Conventional DCs	25.6	16	24	22.7	20.5	24.6	17.9	12.1	7.18	20.2	23.7	16.7
	Tolerogenic DCs	5.23	5.85	5.79	5.2	5.99	4.7	5.35	7.17	13	4	3.68	5
	Neutrophils	24.4	16.7	22.1	21	20.6	27.7	16.5	15	7.39	25.5	24.8	16.9
	Inflammatory Monocytes	1.09	0.96	0.99	1.43	0.63	1.37	0.6	0.85	0.21	0.9	0.64	1.1
