# Supplementary material for: The Crohn’s disease polymorphism, ATG16L1 T300A, alters the gut microbiota and enhances the local Th1/Th17 response
Source: eLife. 2019 Jan 22;8:e39982. doi: 10.7554/eLife.39982 (PMC6342529; doi:10.7554/eLife.39982)
Supplement: Figure 7—source data 1. [file elife-39982-fig7-data1.xlsx]

## Sheet: Sheet1
		WT						ATG16L1T300A
Colon LP GF	Th17	1.99	2.38	2.15	3.45	1.48	1.39	2.3	3.42	2.88	2.38	1.5	2.1
	Th1	2.15	1.45	1.27	1.34	2.22	1.79	1.6	1.51	1.42	1.7	1.03	2.23
	Treg	10.9	17.5	9.5	11.8	24.6	29.9	15	16.6	12.1	12.2	24	20.5
	Th2	20.7	21.5	13.7	15.4	14.4	8.61	17.6	21.5	15	15.7	11.4	8.39
		WT						ATG16L1T300A
Colon LP monoassociated with B. ovatus	Th17	3.35	5.27	5.83	3.96	3.91	4.89	6.29	3.85	5.08	4.37	5.48	3.3
	Th1	1.69	2.06	4.21	3.01	5.15	4.53	2.51	2.21	3.29	3.29	3.55	2.19
	Treg	41.9	19.7	20	17.9	23.1	20.3	24.7	16.9	15.2	18.2	24.6	11.9
	Th2	24.2	10.1	12.3	12	16.3	12.5	12.3	9	7.65	10.5	14.4	6.74
		WT						ATG16L1T300A
Ileum LP GF	Th17	3.62	2.49	1.98	3.1	2.19	1.66	1.8	3.89	3.41	2.71	1.51	1.16
	Th1	7.42	2.95	3.68	4.22	3.99	1.66	1.45	4.52	3.29	3.02	1	1.59
	Treg	18.1	15.7	16	15.2	9.16	9.62	12.5	26.1	16	14.7	9.57	8.34
	Th2	10.1	8.25	9	7.64	4.6	3.2	4.84	17.9	9.88	9.67	4.26	3.28
		WT						ATG16L1T300A
Ileum LP monoassociated with B. ovatus	Th17	1.66	2.81	2.75	2	3.1	2.99	4.68	3.84	3.56	1.88	3.14	2.56
	Th1	9.43	10	17.9	8.36	15	6.98	14.8	8.91	26.1	5.3	16.1	2.95
	Treg	14.3	16.4	18.3	13.3	17.8	15.5	25.1	17.3	23.4	16.2	20.9	14.1
	Th2	5.96	8.76	11.6	6.77	11.7	7.58	16.5	9	15.4	8.09	12.1	5.33
		WT						ATG16L1T300A
Colon LP GF	Conventional DCs	15.3	14.4	12.3	20.7	23.2	13.2	20.9	21.5	10.6	13.5	13.6	20.2
	Tolerogenic DCs	10.4	9.66	10.5	9.77	12.7	11.2	11.5	9.76	10.9	10.8	9.75	9.58
	Neutrophils	15.3	15.8	11.1	21.5	25	12.9	20.9	24.1	9.1	12.7	13.2	19.7
	Inflammatory Monocytes	0.98	0.85	0.7	1.26	1.47	0.67	1.14	1.2	0.62	0.45	0.8	0.81
		WT						ATG16L1T300A
Colon LP monoassociated with B. ovatus	Conventional DCs	6.06	10	12.2	9.83	13.8	14.6	11	9.37	9.65	8.04	16.5	7.71
	Tolerogenic DCs	12.6	11.8	12.7	12.9	14.5	12.2	13.9	13	12.9	12.3	11.5	12.6
	Neutrophils	7.3	9.85	10.7	8.84	14.1	12.7	8.85	7.89	8.34	6.55	15	6.9
	Inflammatory Monocytes	0.32	0.5	0.76	0.48	0.66	0.88	0.55	0.27	0.39	0.44	0.65	0.26
		WT						ATG16L1T300A
Ileum LP GF	Conventional DCs	15.7	14.9	11	12.5	8.19	5.38	10.7	23.1	13.3	17.9	10.7	13.5
	Tolerogenic DCs	3.77	5.05	4.81	5.12	5.77	10.1	4.18	3.19	4.09	3.97	5.09	4.26
	Neutrophils	13.3	11.8	9.27	8.81	5.47	2.63	8.87	27.2	11.4	15.3	8.57	10.8
	Inflammatory Monocytes	0.96	1.4	0.77	0.56	0.48	0.39	0.58	1.2	0.66	1.21	0.66	0.84
		WT						ATG16L1T300A
Ileum LP monoassociated with B. ovatus	Conventional DCs	6.96	10.7	15.4	6.17	17.2	10.9	18.6	11	26	6.9	20	5.27
	Tolerogenic DCs	5.62	4.63	5.35	5.07	3.34	5.15	2.93	5.44	3.31	4.54	3.58	5.45
	Neutrophils	3.87	7.05	12.5	3.74	14.3	7.2	13.7	6.16	19.3	3.84	16.5	2.63
	Inflammatory Monocytes	0.19	0.4	0.94	0.27	0.91	0.39	0.69	0.32	0.53	0.2	0.56	0.13
