# Supplementary material for: The Crohn’s disease polymorphism, ATG16L1 T300A, alters the gut microbiota and enhances the local Th1/Th17 response
Source: eLife. 2019 Jan 22;8:e39982. doi: 10.7554/eLife.39982 (PMC6342529; doi:10.7554/eLife.39982)
Supplement: Figure 8—source data 1. [file elife-39982-fig8-data1.xlsx]

## Sheet: Sheet1
		WT						ATG16L1T300A
Colon LP ASF	Th17	5.6	5.69	5.02	7.31	7.47	6.75	4.11	2.21	3.48	6.24	9.43	7.62
	Th1	3.59	5.64	3.52	6.2	12.3	5.31	2.45	3.04	2.61	4.21	4.95	4.62
	Treg	13.6	22	13.8	15.3	16.1	20.4	11.6	10.6	12.5	11.8	20.8	14.7
	Th2	6.15	12.3	8.87	9.65	9.49	14.4	6.39	6.69	11.2	7.84	10.8	9.16
		WT						ATG16L1T300A
Colon LP ASF + B. ovatus	Th17	4.72	5.01	4.79	5.87	5.43	5.67	13.8	14.1	9.14	6.31	8.48	5.8
	Th1	3.46	3.86	4.68	9.15	4	3.84	4.23	6.22	3.1	2.62	2.35	2.9
	Treg	19.2	17.6	19.4	20	29.4	21.6	24.4	25.2	26.4	16.4	22.8	26
	Th2	9.77	8.92	10	11.2	14.3	17.7	8.42	10.1	10.2	8.47	10.1	15.7
		WT						ATG16L1T300A
Ileum LP ASF	Th17	3	5.77	4.25	5.31	6.36	3.53	5.43	4.71	3.79	4.15	5.18	6.46
	Th1	2.1	3.62	10.5	18.1	10.6	12.5	3.65	6.97	8.02	5.24	9.57	17.7
	Treg	8.83	15.3	18.4	17.9	16	13.7	14.4	16.5	17.1	13.5	13.1	18.2
	Th2	2.39	6.1	9.74	9.14	6.38	8.03	6.33	11.1	9.48	4.58	6.34	10.6
		WT						ATG16L1T300A
Ileum LP ASF + B. ovatus	Th17	3.8	3.25	3.61	3.69	2.33	3.2	6.27	27.7	5.13	5.72	7.07	8.84
	Th1	21.5	6.64	24.7	3.57	3.72	3.84	2.91	9.15	2.85	1.77	3.01	3.59
	Treg	22.8	13.9	21.6	20.5	11.9	12.8	11.9	26.3	14	13	17	25.8
	Th2	14.9	6.37	15.5	10.4	3.44	4.57	3.95	12.3	4.01	4.03	4.51	14.5
		WT						ATG16L1T300A
Colon LP ASF	Conventional DCs	5.5	12.4	12.5	16.7	19.9	15.6	7.18	12.1	17.4	12.2	16.5	16
	Tolerogenic DCs	13	10.7	10.3	12	11.2	11.2	12.6	9.06	7.64	12.8	12.6	11.9
	Neutrophils	5.3	12.5	11.2	13.8	17.7	11.1	6.42	10.7	18.1	9.86	15.8	13.8
	Inflammatory Monocytes	0.43	1.33	1.21	1.74	2.41	1.25	0.47	0.96	1.27	0.68	0.79	0.8
		WT						ATG16L1T300A
Colon LP ASF + B. ovatus	Conventional DCs	15.2	14.3	13.3	10.9	14.6	19.4	15	12.5	12.3	8.56	9.79	19.9
	Tolerogenic DCs	9.84	10.7	10.1	10.1	9.44	8.7	11	11.3	9.51	11.2	10.1	10.3
	Neutrophils	15.5	12.9	12	9.34	12.1	18.5	13.6	9.56	11.2	7.7	8.96	18.8
	Inflammatory Monocytes	0.6	0.67	0.5	0.8	0.93	0.88	1.19	0.55	0.39	0.58	0.44	0.78
		WT						ATG16L1T300A
Ileum LP ASF	Conventional DCs	5.7	7.72	8.69	15.4	12	12.9	7.01	14	17.3	6.31	10.1	27.9
	Tolerogenic DCs	11	7.81	7.39	6.09	7.3	7.05	6.86	4.83	4.13	9.06	6.58	4.72
	Neutrophils	2.44	4.88	6	11.4	7.96	9.31	4.76	11.2	11.7	3.79	7.16	23.4
	Inflammatory Monocytes	0.25	0.51	0.36	0.95	0.66	0.67	0.41	1.52	1.42	0.24	0.71	1.43
		WT						ATG16L1T300A
Ileum LP ASF + B. ovatus	Conventional DCs	20.6	11.1	21.9	6.28	6.78	6.15	6.5	24	7.81	5.73	7.29	21.2
	Tolerogenic DCs	2.57	4.73	3.98	5.36	6.16	5.42	6.72	3.03	5.34	4.53	4.87	3.58
	Neutrophils	16.7	6.23	18.1	3.96	3.27	3.83	3.56	19	4.76	3.42	4.55	17.7
	Inflammatory Monocytes	1.24	0.44	0.84	0.43	0.33	0.25	0.35	0.93	0.26	0.24	0.22	0.79
