# Supplementary material for: The Crohn’s disease polymorphism, ATG16L1 T300A, alters the gut microbiota and enhances the local Th1/Th17 response
Source: eLife. 2019 Jan 22;8:e39982. doi: 10.7554/eLife.39982 (PMC6342529; doi:10.7554/eLife.39982)
Supplement: Figure 9—source data 1. [file elife-39982-fig9-data1.xlsx]

## Sheet: Sheet1
	T300A ASF	T300A ASF + B. ovatus
Colon LP	3.11588e-05	3.6041e-05
	3.08722e-05	3.23322e-05
	2.78236e-05	3.88965e-05
	4.29594e-05	7.1419e-05
	2.64446e-05	4.84436e-05
	3.79204e-05	4.65777e-05
	T300A ASF	T300A ASF + B. ovatus
Ileum LP	5.05008e-05	0.000134821
	3.88965e-05	0.000135133
	9.2726e-05	8.89487e-05
	8.75217e-05	9.77869e-05
	2.76953e-05	8.05364e-05
	6.26063e-05	6.39218e-05
